# Supplementary material for: Microglia Are Necessary to Regulate Sleep after an Immune Challenge
Source: Biology (Basel). 2022 Aug 19;11(8):1241. doi: 10.3390/biology11081241 (PMC9405260; doi:10.3390/biology11081241)
Supplement: Supplementary file 1 [file biology-11-01241-s001.zip]

Archive with 1 entries (1 files):
- biology-1779932-supplementary.pdf
